# Supplementary material for: Quality of Life in European Adults and Older with All-Over Pain: Relationship with Frequency of Moderate and Vigorous Physical Activity and Decision Prediction Models with Cross-Sectional Data
Source: Healthcare (Basel). 2025 May 17;13(10):1171. doi: 10.3390/healthcare13101171 (PMC12111565; doi:10.3390/healthcare13101171)
Supplement: Supplementary file 1 [file healthcare-13-01171-s001.zip]

Archive with 1 entries (1 files):
- healthcare-3627459-supplementary.pdf
